# Supplementary material for: Microbiological and Chemical Quality of Packaged Sachet Water and Household Stored Drinking Water in Freetown, Sierra Leone
Source: PLoS One. 2015 Jul 10;10(7):e0131772. doi: 10.1371/journal.pone.0131772 (PMC4498897; doi:10.1371/journal.pone.0131772)
Supplement: S3 File — This file contains all raw data related to the work presented in this study. The file contains all data used in the analyses presented in this study, as well as additional data, collected through the administration of the questionnaires in S2 File, that were not included in the scope of this study. All identifiable information has been anonymized to prevent disclosing the identities of household survey respondents and PWMF survey respondents. (XLSX) [file pone.0131772.s003.xlsx]

## Sheet: WQ Raw Data
id	date	sampletype	pwtype	ph	hardness	tds	chlorine	turbidity	fluoride	iron	mang	phdup	hardness_dup	tds_dup	chlorine_dup	turbidity_dup	fluoride_dup	iron_dup	mang_dup	arsenic	nitrate	arsenic_dup	nitrate_dup	ec	tc	ec_dup	tc_dup	ec2	tc2	ec2_dup	tc2_dup	ec_ex	tc_ex	ec_ex_dup	tc_ex_dup	ec_raw	tc_raw	ec_raw_dup	tc_raw_dup	tc_pa	ec_pa	tc_raw_pa	ec_raw_pa	ec_risk_raw	tc_risk_raw	TC_risk	EC_risk	TC_PA	EC_PA
FR001cent_M	4.09	M	S	6.76	4	6	0.1	0.3	0	0.0087	0.473	6.76	4	6	0.1	0.33	0	0.0087	0.463	0	4	0	4	0	6	4	17									0	0	0	0	1	0	0	0	0	0	1	0	1	0
FR002cent_M	9.09	M	S	6.91	4	6	0.1	0.64	0	0.0164	0.522									0	3			0	0	4	16									0	2	0	55	0	0	1	0	0	1	0	0	0	0
FR003cent_M	10.09	M	S	7.22	4	6	0.1	0.14	0	0.0082	0.454									0	4			0	0											0	0			0	0	0	0	0	0	0	0	0	0
FR004cent_M	9.09	M	S	7.11	4	6	0.1	0.37	0	0.0154	0.551	7.11	4	6	0.1	0.33	0	0.0154	0.561	0	3			16	38	13	31									6	250	0	250	1	1	1	1	1	3	2	2	1	1
FR007cent_M	12.09	M	S	7.15	4	7	0.1	0.39	0	0.0082	0.444									0	4			0	0											7	20			0	0	1	1	1	2	0	0	0	0
FR008east_M	27.08	M	S	7.62	6	6	0.1	0.33	0	0.0086	0.005									0	6			0	1											1	11			1	0	1	1	1	2	1	0	1	0
FR012east_M	3.09	M	S	6.12	8	9	0.1	0.25	0	0.0164	0.454									0	5			0	0											0	226			0	0	1	0	0	3	0	0	0	0
FR015east_M	2.09	M	S	6.92	4	6	0.1	0.34	0	0.0159	0.454									0	4			9	14											64	113			1	1	1	1	2	3	2	1	1	1
FR017east_M	3.09	M	S	6.91	6	5	0.1	0.47	0	0.0197	0.541	6.91	6	5	0.1	0.43	0	0.0159	0.454	0	4	0	4	0	1	91	99									0	0	8	8	1	0	0	0	0	0	1	0	1	0
FR018east_M	3.09	M	S	7.01	10	7	0.1	0.3	0	0.0159	0.434									0	5			0	0											0	0			0	0	0	0	0	0	0	0	0	0
FR019east_M	2.09	M	S	5.24	4	7	0.1	0.34	0	0.0101	0.444	5.24	4	7	0.1	0.29	0	0.0106	0.444	0	5	0	5	0	0	0	0									0	62	0	61	0	0	1	0	0	2	0	0	0	0
FR021east_M	3.09	M	S	6.83	4	5	0.1	0.37	0	0.0154	0.424									0	4			0	0											0	0			0	0	0	0	0	0	0	0	0	0
FR022east_M	2.09	M	S	5.27	4	7	0.1	0.31	0	0.012	0.454									0	4			0	0											0	0			0	0	0	0	0	0	0	0	0	0
FR023east_M	4.09	M	B	5.47	4	8	0.1	0.47	0	0.0082	0.454									0	5			0	0											0	1			0	0	1	0	0	1	0	0	0	0
FR024east_M	4.09	M	S	6.79	6	5	0.1	0.41	0	0.0096	0.434									0	6			0	0											99	202			0	0	1	1	2	3	0	0	0	0
FR026east_M	28.08	M	S	6.59	4	4	0.1	0.89	0	0.0096	0.522									0	6			0	10											23	23			1	0	1	1	2	2	1	0	1	0
FR029east_M	29.08	M	S	7.54	8.4	7	0.1	0.98	0	0.0101	0.541									0	4			10	11											15	23			1	1	1	1	2	2	2	1	1	1
FR035wr_M	12.09	M	S	6.46	2	2	0.1	3.12	0	0.0077	0.493	6.46	2	2	0.1	3.33	0	0.0072	0.483	0	3	0	3	0	0	0	0									52	176	49	180	0	0	1	1	2	3	0	0	0	0
FR036wr_M	13.09	M	S	6.66		6	0.1	0.64	0	0.013	0.493									0	3			0	0											0	1			0	0	1	0	0	1	0	0	0	0
FR038wr_M	30.08	M	S	7.7	6	6	0.1	0.53	0	0.012	0.551									0	5			0	0											1	11			0	0	1	1	1	2	0	0	0	0
FR040wr_M	25.09	M	S	7.81	6	5	0.1	0.31	0	0.0125	0.434									0	2			0	34											6	64			1	0	1	1	1	2	2	0	1	0
FR042west_M	11.09	M	S	6.85	4	6	0.1	0.2	0	0.0154	0.651									0	5			0	0											0	0			0	0	0	0	0	0	0	0	0	0
FR043west_M	5.09	M	S	5.62	4	2	0.1	0.42	0	0.012	0.454									0	2			2	3											0	1			1	1	1	0	0	1	1	1	1	1
FR044west_M	12.09	M	S	6.4	4	6	0.1	0.42	0	0.0096	0.463									0	6			0	0											0	0			0	0	0	0	0	0	0	0	0	0
FR045west_M	5.09	M	B	7.01	4	14	0.1	0.29	0	0.0116	0.424									0	2			0	0											0	0			0	0	0	0	0	0	0	0	0	0
FR046west_M	26.09	M	S	7.06	6	6	0.1	0.44	0	0.0087	0.395									0	4			13	39											6	21			1	1	1	1	1	2	2	2	1	1
FR047west_M	9.09	M	S	5.8	4	8	0.1	0.57	0	0.0169	0.493									0	2			0	0											0	2			0	0	1	0	0	1	0	0	0	0
FR048west_M	27.09	M	S	6.73	4	6	0.1	0.52	0	0.0101	0.493	6.73	4	6	0.1	0.53	0	0.0087	0.493	0	3	0	3	1	3	0	3									1	23	3	66	1	1	1	1	1	2	1	1	1	1
FR049west_M	6.09	M	S	5.47	4	2	0.1	0.68	0	0.0145	0.473									0	2			0	2											2	3			1	0	1	1	1	1	1	0	1	0
FR050west_M	26.09	M	S	6.83	4	7	0.1	0.66	0	0.0087	0.424	6.83	4	7	0.1	0.73	0	0.0087	0.415	0	3	0	3	0	0	0	0									11	43	24	77	0	0	1	1	2	2	0	0	0	0
FR051west_M	6.09	M	S	5.53	4	6	0.1	0.4	0	0.0145	0.405									0	2			3	23											2	4			1	1	1	1	1	1	2	1	1	1
FR052west_M	10.09	M	S	6.76	4	6	0.1	0.11	0	0.0092	0.502	6.76	4	6	0.1	0.12	0	0.0087	0.502	0	5	0	5	0	0	0	0									0	0	0	0	0	0	0	0	0	0	0	0	0	0
FR054west_M	27.09	M	S	6.44	2	5	0.2	0.46	0	0.012	0.415									0	5			0	12											32	119			1	0	1	1	2	3	2	0	1	0
FR055west_M	16.09	M	S	7.14	2	6	0.1	0.45	0	0.0188	0.561									0	3			0	0											1	0			0	0	0	1	1	0	0	0	0	0
FR056west_M	27.09	M	S	6.52	4	5	0.1	0.52	0	0.0116	0.424									0	4			0	0											0	0			0	0	0	0	0	0	0	0	0	0
FR059west_M	11.09	M	S	5.01	6	8	0.1	0.2	0	0.014	0.561	5.01	6	8	0.1	0.18	0	0.0154	0.532	0	5	0	5	0	1	0	0									0	1	0	0	1	0	1	0	0	1	1	0	1	0
FR065west_M	5.09	M	S	5.65	4	8	0.1	0.38	0	0.0139	0.385	5.65	4	8	0.1	0.36	0	0.0134	0.405	0	3	0	3	0	0	0	0									0	0	0	0	0	0	0	0	0	0	0	0	0	0
FR067west_M	10.09	M	S	7.01	2	6	0.1	0.16	0	0.0096	0.424									0	3			0	0											0	0			0	0	0	0	0	0	0	0	0	0
FR069west_M	27.09	M	S	6.6	4	5	0.1	0.54	0	0.0092	0.444									0	2			8	46											78	176			1	1	1	1	2	3	2	1	1	1
FR070west_M	6.09	M	S	5.58	4	7	0.1	0.61	0	0.0159	0.473	5.58	4	7	0.1	0.63	0	0.0183	0.454	0	5	0	5	0	4	0	0									0	0	0	4	1	0	0	0	0	0	1	0	1	0
FR084east_M	29.08	M	S	7.49	6	7	0.1	1.18	0	0.0092	0.541	7.49	4	7	0.1	1.15	0	0.013	0.493	0	6	0	6	3	112	7	146									250	250	250	250	1	1	1	1	3	3	3	1	1	1
FR085west_M	11.09	M	S	5.47	6	8	0.1	0.79	0	0.0149	0.541									0	4			0	0											7	73			0	0	1	1	1	2	0	0	0	0
FR086east_M	30.08	M	S	7.25	6	6	0.1	0.65	0	0.012	0.483									0	4			0	0											0	1			0	0	1	0	0	1	0	0	0	0
FR087east_M	30.08	M	S	7.24	4	6	0.1	0.37	0	0.0125	0.522	7.24	2	6	0.1	0.44	0	0.012	0.483	0	4	0	4	0	0	0	0									0	0	0	0	0	0	0	0	0	0	0	0	0	0
FR091east_M	26.09	M	S	7.12	2	6	0.1	0.61	0	0.0087	0.434									0	2			0	0											0	3			0	0	1	0	0	1	0	0	0	0
FRL078/9east_M	27.08	M	B	6.01	4	6	0.1	0.14	0	0.0072	0.024									0	5			0	0											184	184			0	0	1	1	3	3	0	0	0	0
FRL080east_M	27.08	M	B	5.64	4	3	0.2	0.17	0	0.0085	0.015									0	5			0	0	2	23									19	44	27	72	0	0	1	1	2	2	0	0	0	0
FRL081east_M	28.08	M	S	7	4	6	0.1	0.45	0	0.0106	0.512									0	5			0	0	1	1									0	0	1	1	0	0	0	0	0	0	0	0	0	0
FRL082wr_M	28.08	M	B	6.03	4	4	0.1	0.17	0	0.0092	0.532									0	6			0	0											1	3			0	0	1	1	1	1	0	0	0	0
Store-01	2015-10-17	POS	S	7.75	6	7	0.1	0.81	0	0.0092	0.415									0	4			8	120			0	136			0	0							1	1					3	1	1	1
Store-02	2015-10-17	POS	S	7.62	4	6	0.1	0.51	0	0.0092	0.405									0	3			0	99			0	33			0	1							1	0					2	0	1	0
Store-03	2015-10-17	POS	S	7.62	4	6	0.1	0.47	0	0.0096	0.415									0	3			0	128			0	0			0	32							1	0					3	0	1	0
Store-04	2015-10-17	POS	S	7.23	4	6	0.1	0.5	0	0.0092	0.405									0	4			0	83			0	0			0	53							1	0					2	0	1	0
Store-05	2015-10-17	POS	B	6.41	2	3	0.1	0.1	0	0.0096	0.434	6.41	2	3	0.1	0.12	0	0.0087	0.405	0	3	0	3	0	54	0	91	0	140	0	99	0	47	0	118					1	0					2	0	1	0
Store-06	2015-10-18	POS	B	7.08	6	8	0.1	0.35	0	0.0159	0.6									0	3			0	0			0	3			0	0							0	0					0	0	0	0
Store-07	2015-10-18	POS	S	4.84	2	8	0.1	0.59	0	0.0159	0.59									0	4			0	11			0	1			0	0							1	0					2	0	1	0
Store-08	2015-10-18	POS	S	5.66	6	6	0.1	0.67	0	0.0154	0.59									0	3			27	62			23	54			0	21							1	1					2	2	1	1
Store-09	2015-10-18	POS	S	5.61	4	8	0.1	0.57	0	0.0164	0.58									0	4			4	13			4	9			0	0							1	1					2	1	1	1
Store-10	2015-10-18	POS	B	6.44	4	5	0.1	0.52	0	0.0164	0.551	6.44	4	5	0.1	0.59	0	0.0149	0.62	0	4	0	4	0	0	0	0	0	0	0	0	0	7	0	37					0	0					0	0	0	0
Store-11	2015-10-21	POS	B	7.03	6	12	0.1	0.22	0	0.0063	0.366									0	4			0	0			0	0			0	0							0	0					0	0	0	0
Store-12	2015-10-21	POS	S	7.35	4	0	0.1	0.18	0	0.0058	0.424									0	2			0	0			0	0			0	0							0	0					0	0	0	0
Store-13	2015-10-21	POS	S	7.27	2	6	0.1	0.51	0	0.0063	0.424									0	3			2	9			0	5			0	0							1	1					1	1	1	1
Store-14	2015-10-21	POS	B	5.32	4	6	0.1	0.09	0	0.0063	0.395									0	1			0	0			0	0			0	19							0	0					0	0	0	0
Store-15	2015-10-21	POS	S	5.14	4	6	0.1	0.17	0	0.0058	0.385									0	2			0	0			0	0			0	16							0	0					0	0	0	0
Store-16	2015-10-21	POS	S	5.31	2	7	0.1	0.45	0	0.0058	0.454									0	5			0	4			0	0			0	64							1	0					1	0	1	0
Store-17	2015-10-21	POS	S	5.39	4	7	0.1	0.39	0	0.0067	0.424	5.39	4	7	0.1	0.38	0	0.0058	0.376	0	3	0	3	0	0	0	0	0	0	0	2	0	0	0	0					0	0					0	0	0	0
Store-18	2015-10-22	POS	S	5.41	4	6	0.1	0.36	0	0.0116	0.366									0	4			0	0			0	0			0	0							0	0					0	0	0	0
Store-19	2015-10-22	POS	S	4.98	4	7	0.1	0.37	0	0.012	0.395									0	4			1	6			4	11			19	36							1	1					1	1	1	1
Store-20	2015-10-22	POS	S	4.92	4	7	0.1	0.59	0	0.012	0.366									0	3			0	22			4	20			0	8							1	0					2	0	1	0
Store-21	2015-10-22	POS	S	4.91	4	9	0.1	0.33	0	0.012	0.356									0	5			0	0			0	0			0	1							0	0					0	0	0	0
Store-22	2015-10-22	POS	S	6.53	12	9	0.1	0.47	0	0.0116	0.434									0	5			14	31			32	55			0	2							1	1					2	2	1	1
Store-23	2015-10-22	POS	S	5.29	6	8	0.1	0.93	0	0.012	0.415									0	4			0	0			0	0			0	0							0	0					0	0	0	0
Store-24	2015-10-22	POS	S	5.49	8	8	0.1	0.76	0	0.0116	0.493									0	3			0	0			0	0			0	16							0	0					0	0	0	0
Store-25	2015-10-22	POS	S	5.2	6	9	0.1	0.43	0	0.012	0.454	5.2	8	9	0.1	0.4	0	0.012	0.415	0	4	0	4	0	0	17	29	0	7	0	16	0	0	2	7					0	0					0	0	0	0
Street-01	2015-10-23	POS	S	7.68	6	7	0.1	0.36	0	0.0149	0.385									0	3			0	0			0	0			0	21							0	0					0	0	0	0
Street-02	2015-10-23	POS	S	4.87	4	7	0.1	0.59	0	0.0149	0.444									0	4			0	0			0	2			0	91							0	0					0	0	0	0
Street-03	2015-10-23	POS	S	5.05	6	7	0.1	0.42	0	0.0149	0.0454									0	3			6	28			7	38			1	4							1	1					2	1	1	1
Street-04	2015-10-23	POS	S	5.02	8	7	0.1	0.63	0	0.0145	0.0434									0	4			0	8			0	3			23	32							1	0					1	0	1	0
Street-05	2015-10-23	POS	S	6.32	4	8	0.1	0.74	0	0.0149	0.463									0	4			0	0			0	41			12	14							0	0					0	0	0	0
Street-06	2015-10-23	POS	S	6.15	10	7	0.1	0.49	0	0.0149	0.434									0	3			6	33			4	27			17	40							1	1					2	1	1	1
Street-07	2015-10-23	POS	S	6.49	6	5	0.1	0.57	0	0.0145	0.444									0	4			0	1			5	12			9	17							1	0					1	0	1	0
Street-08	2015-10-23	POS	S	6.31	4	5	0.1	0.61	0	0.0145	0.444									0	4			1	16			1	2			0	76							1	1					2	1	1	1
Street-09	2015-10-23	POS	S	6.69	4	5	0.1	0.55	0	0.0145	0.483	6.69	6	5	0.1	0.51	0	0.0154	0.463	0	4	0	4	0	0	1	3	16	34	3	5	0	65	4	56					0	0					0	0	0	0
Street-10	2015-10-24	POS	S	6.51	10	7	0.1	0.48	0	0.0024	0.405									0	3			6	40			0	13			8	41							1	1					2	1	1	1
Street-11	2015-10-24	POS	S	7.17	4	7	0.1	0.42	0	0.0024	0.395									0	4			0	10			0	47			0	21							1	0					1	0	1	0
Street-12	2015-10-24	POS	S	7.25	6	7	0.1	0.65	0	0.0034	0.385									0	3			3	66			16	71			0	24							1	1					2	1	1	1
Street-13	2015-10-24	POS	S	6.88	4	7	0.1	0.41	0	0.0014	0.415									0	4			8	123			7	108			0	77							1	1					3	1	1	1
Street-14	2015-10-24	POS	S	7.35	6	6	0.1	0.37	0	0.0014	0.424									0	5			0	3			4	30			0	1							1	0					1	0	1	0
Street-15	2015-10-24	POS	S	6.91	4	6	0.1	0.41	0	0.0014	0.463									0	4			1	4			0	1			7	93							1	1					1	1	1	1
Street-16	2015-10-24	POS	S	6.99	6	7	0.1	0.65	0	0.0019	0.463									0	5			0	51			0	49			4	115							1	0					2	0	1	0
Street-17	2015-10-24	POS	S	6.35	6	6	0.1	0.42	0	0.0019	0.434	6.35	8	6	0.1	0.38	0	0.0019	0.483	0	5	0	5	0	0	0	4	0	3	0	2	53	108	14	34					0	0					0	0	0	0
Street-18	2015-10-25	POS	S	7.11	12	7	0.1	0.73	0	0.0145	0.424									0	4			4	16			9	28			3	16							1	1					2	1	1	1
Street-19	2015-10-25	POS	B	6.94	14	11	0.1	0.64	0	0.01	0.454									0	4			6	16			2	10			5	26							1	1					2	1	1	1
Street-20	2015-10-25	POS	S	6.85	8	9	0.1	0.58	0	0.0149	0.463									0	5			18	61			27	88			17	56							1	1					2	2	1	1
Street-21	2015-10-25	POS	S	6.49	10	11	0.1	0.47	0	0.0149	0.424									0	3			0	8			4	28			3	11							1	0					1	0	1	0
Street-22	2015-10-25	POS	S	6.46	8	10	0.1	0.74	0	0.0159	0.493									0	4			6	24			3	16			9	34							1	1					2	1	1	1
Street-23	2015-10-25	POS	S	6.66	8	8	0.1	0.68	0	0.0145	0.532									0	4			0	8			0	14			12	39							1	0					1	0	1	0
Street-24	2015-10-25	POS	S	6.86	10	13	0.1	0.96	0	0.0149	0.424									0	6			0	0			0	13			2	17							0	0					0	0	0	0
Street-25	2015-10-25	POS	S	7.11	6	11	0.1	0.46	0	0.0154	0.044	7.11	6	11	0.1	0.41	0	0.0154	0.483	0	3	0	3	0	47	0	38	0	19	0	3	10	84	2	19					1	0					2	0	1	0
FR001cent_R	4.09	R	S	7.07	4	6	0.1	0.63	0	0.0082	0.444	7.07	4	6	0.1	0.64	0	0.0125	0.444	0	4	0	5	0	0	0	0													0	0					0	0	0	0
FR002cent_R	9.09	R	S	7.05	4	6	0.1	0.54	0	0.0154	0.522									0	5			0	2	0	55													1	0					1	0	1	0
FR003cent_R	10.09	R	S	6.83	4	6	0.1	0.58	0	0.0092	0.454									0	5			0	0															0	0					0	0	0	0
FR004cent_R	9.09	R	S	6.7	6	7	0.1	0.73	0	0.0164	0.59	6.7	6	7	0.1	0.75	0	0.0173	0.522	0	5	3	9.1	6	250	0	250													1	1					3	1	1	1
FR007cent_R	12.09	R	S	7.2	4	6	0.1	0.6	0	0.0111	0.473									0	5			7	20															1	1					2	1	1	1
FR008east_R	27.08	R	S	7.64	4	6	0.2	1.17	0	0.0094	0.024									0	5			1	11															1	1					2	1	1	1
FR012east_R	3.09	R	S	6.13	8	9	0.1	0.58	0	0.014	0.454									0	5			0	226															1	0					3	0	1	0
FR015east_R	2.09	R	S	6.59	8	6	0.1	1.69	0	0.0111	0.493									0	4			64	113															1	1					3	2	1	1
FR017east_R	3.09	R	S	6.13	4	9	0.1	0.77	0	0.0154	0.454	5.58	4	7	0.1	0.57	0	0.014	0.444	0	5	0	5	0	0	8	8													0	0					0	0	0	0
FR018east_R	3.09	R	S	6.87	10	6	0.1	0.68	0	0.0154	0.444									0	6			0	0															0	0					0	0	0	0
FR019east_R	2.09	R	S	5.34	4	6	0.1	0.62	0	0.0111	0.493	5.38	6	6	0.1	0.63	0	0.0106	0.444	0	6	0	6	0	62	0	61													1	0					2	0	1	0
FR021east_R	3.09	R	S	6.09	6	5	0.1	0.57	0	0.014	0.434									0	5			0	0															0	0					0	0	0	0
FR022east_R	2.09	R	S	6.26	6	8	0.1	0.49	0	0.0159	0.434									0	5			0	0															0	0					0	0	0	0
FR023east_R	4.09	R	B	5.24	4	8	0.1	2.07	0	0.0082	0.493									0	6			0	1															1	0					1	0	1	0
FR024east_R	4.09	R	S	6.9	6	5	0.1	0.58	0	0.0082	0.473									0	6			99	202															1	1					3	2	1	1
FR026east_R	28.08	R	S	6.35	4	4	0.1	1.35	0	0.0087	0.512									0	4			23	23															1	1					2	2	1	1
FR029east_R	29.08	R	S	7.51	4	7	0.1	1.01	0	0.0096	0.561									0	5			15	23															1	1					2	2	1	1
FR035wr_R	12.09	R	S	6.11	6	2	0.1	7.91	0	0.0087	0.502	6.11	6	2	0.1	7.93	0	0.0096	0.502	0	3	0	3	52	176	49	180													1	1					3	2	1	1
FR036wr_R	13.09	R	S	6.67		5	0.1	2.33	0	0.0125	0.483									0	3			0	1															1	0					1	0	1	0
FR038wr_R	30.08	R	S	7.3	8	7	0.1	2.2	0	0.0116	0.483									0	6			1	11															1	1					2	1	1	1
FR040wr_R	25.09	R	S	6.99	6	5	0.1	0.74	0	0.0135	0.454									0	3			6	64															1	1					2	1	1	1
FR042west_R	11.09	R	S	6.96	4	6	0.1	1.38	0	0.0154	0.571									0	5			0	0															0	0					0	0	0	0
FR043west_R	5.09	R	S	5.46	4	3	0.2	0.81	0	0.0145	0.463									0	3			0	1															1	0					1	0	1	0
FR044west_R	12.09	R	S	6.64	6	7	0.1	0.54	0	0.012	0.454									0	7			0	0															0	0					0	0	0	0
FR045west_R	5.09	R	B	5.62	6	9	0.5	0.62	0	0.012	0.415									0	4			0	0															0	0					0	0	0	0
FR046west_R	26.09	R	S	7.07	6	6	0.1	0.9	0	0.0106	0.405									0	5			6	21															1	1					2	1	1	1
FR047west_R	9.09	R	S	6.83	6	6	0.1	0.89	0	0.0116	0.571									0	4			0	2															1	0					1	0	1	0
FR048west_R	27.09	R	S	6.95	4	6	0.1	0.65	0	0.0092	0.463	6.95	4	6	0.1	0.68	0	0.0096	0.502	0	3	0	3	1	23	3	66													1	1					2	1	1	1
FR049west_R	6.09	R	S	5.38	4	9	0.2	2.62	0	0.0169	0.454									0	4			2	3															1	1					1	1	1	1
FR050west_R	26.09	R	S	6.98	6	6	0.1	1.05	0	0.0096	0.405	6.98	6	6	0.1	0.96	0	0.0092	0.424	0	3	0	3	11	43	24	77													1	1					2	2	1	1
FR051west_R	6.09	R	S	5.9	6	7	0.2	0.66	0	0.0149	0.483									0	3			2	4															1	1					1	1	1	1
FR052west_R	10.09	R	S	6.89	6	6	0.1	0.45	0	0.0125	0.522	6.89	6	6	0.1	0.41	0	0.013	0.532	0	5	0	5	0	0	0	0													0	0					0	0	0	0
FR054west_R	27.09	R	S	6.8	2	5	0.2	2.2	0	0.0116	0.415									0	5			32	119															1	1					3	2	1	1
FR055west_R	16.09	R	S	6.53	4	6	0.1	3.72	0	0.0173	0.571									0	4			1	0															0	1					0	1	0	1
FR056west_R	27.09	R	S	6.71	4	5	0.1	0.86	0	0.012	0.434									0	4			0	0															0	0					0	0	0	0
FR059west_R	11.09	R	S	5.14	4	8	0.1	0.57	0	0.0159	0.522	5.14	4	8	0.1	0.56	0	0.0149	0.561	0	6	0	6	0	1	0	0													1	0					1	0	1	0
FR065west_R	5.09	R	S	5.98	4	5	0.1	0.59	0	0.0164	0.434	5.98	4	5	0.1	0.61	0	0.0159	0.434	0	4	0	4	0	0	0	0													0	0					0	0	0	0
FR067west_R	10.09	R	S	6.92	4	6	0.1	0.43	0	0.0106	0.444									0	4			0	0															0	0					0	0	0	0
FR069west_R	27.09	R	S	6.59	4	8	0.1	1.68	0	0.0092	0.454									0	3			78	176															1	1					3	2	1	1
FR070west_R	6.09	R	S	5.22	4	8	0.1	0.64	0	0.0154	0.444	5.22	4	8	0.1	0.63	0	0.0164	0.483	0	6	0	6	0	0	0	4													0	0					0	0	0	0
FR084east_R	29.08	R	S	7.49	6	7	0.1	1.41	0	0.0087	0.571	6.88	4	6	0.1	1.23	0	0.0082	0.678	0	4	0	5	250	250	250	250													1	1					3	3	1	1
FR085west_R	11.09	R	S	5.59	8	8	0.1	0.19	0	0.0154	0.59									0	5			7	73															1	1					2	1	1	1
FR086east_R	30.08	R	S	7.21	6	5	0.1	0.58	0	0.0135	0.502									0	6			0	1															1	0					1	0	1	0
FR087east_R	30.08	R	S	7.26	8	5	0.1	0.51	0	0.012	0.493	7.26	6	5	0.1	0.56	0	0.0125	0.483	0	5	0	5	0	0	0	0													0	0					0	0	0	0
FR091east_R	26.09	R	S	6.93	10	6	0.1	0.75	0	0.0087	0.385									0	4			0	3															1	0					1	0	1	0
FRL078/9east_R	27.08	R	B	7.48	8	6	0.1	1.04	0	0.0092										0	4			184	184															1	1					3	3	1	1
FRL080east_R	27.08	R	B	5.65	4	3	0.1	0.16	0	0.0098	0.034									0	6			19	44	27	72													1	1					2	2	1	1
FRL081east_R	28.08	R	S	6.75	4	4	0.2	0.88	0	0.0101	0.532									0	5			0	0	1	1													0	0					0	0	0	0
FRL082wr_R	28.08	R	B	6.01	8	6	0.1	0.69	0	0.0092	0.512									0	7			1	3															1	1					1	1	1	1
OLR-01-11:15AM	2014-02-12	HH		5.12	4	14	0	0.58	0	0.0164	0.483									0	3			2	44			0	38																	2	1	1	1
OLR-02-11:45AM	2014-02-12	HH		5.05	2	17	0	0.89	0	0.0189	0.532									0	4			0	72			0	63																	2	0	1	0
OLR-03-12:10PM	2014-02-12	HH		6.23	20	43	0	1.3	0	0.0173	0.444									0	3			0	11			0	15																	2	0	1	0
OLR-04-12:30PM	2014-02-12	HH		5.89	40	36	0	1.95	0	0.0188	0.444									0	3			123	254			109	252																	3	3	1	1
OLR-05-12:45PM	2014-02-12	HH		5.66	14	10	0	1.6	0	0.0193	0.434									0	2			23	77			19	85																	2	2	1	1
OLR-06-13:05PM	2014-02-12	HH		5.06	12	12	0	2.85	0	0.0154	0.424	5.06	12	12	0	2.94	0	0.0212	0.531	0	2	0	2	30	107	35	99	39	109	4	63															3	2	1	1
ALT-07-11:20AM	13/2/2014	HH		4.8	10	40	0.1	1.51	0	0.0188	0.356									0	4			1	103			5	93																	3	1	1	1
ALT-08-11:15AM	13/2/2014	HH		4.9	6	39	0.1	1.47	0	0.0183	0.366									0	3			39	58			0	58																	2	2	1	1
ALT-09-12:00PM	13/2/2014	HH		4.65	6	19	0.1	0.6	0	0.0328	0.366									0	2			0	56			0	59																	2	0	1	0
ALT-10-12:15PM	13/2/2014	HH		4.53	12	23	0.1	0.54	0	0.0178	0.376									0	3			0	192			109	192																	3	0	1	0
ALT-11-12:30PM	13/2/2014	HH		4.54	14	23	0.1	0.97	0	0.0164	0.356									0	2			0	17			0	8																	2	0	1	0
ALT-12-13:00PM	13/2/2014	HH		6.11	12	19	0.1	3.64	0.3	0.0173	0.358	6.11	12	19	0.1	3.65	0.3	0.0169	0.366	0	2	0	4	117	288	122	301	109	286	115	274															3	3	1	1
KALT-13-11:40 AM	17/2/2014	HH		5.16	16	108	0.1	0.62	0	0.0178	0.366									0	4			1	22			3	21																	2	1	1	1
KALT-14-12:07pm	17/2/14	HH		3.95	18	106	0.1	0.3	0	0.0188	0.356									0	2			0	7			0	27																	1	0	1	0
KALT-15-12:30PM	17/2/2014	HH		5.06	22	132	0.1	2.79	0	0.0193	0.395									0	3			0	24			0	28																	2	0	1	0
KALT-16-12:52PM	17/2/2014	HH		5.52	20	66	0.1	0.98	0	0.0188	0.346									0	4			2	115			1	103																	3	1	1	1
KALT-17-13:15PM	17/2/2014	HH		5.48	20	9	0.1	2.26	0	0.0173	0.327									0	3			0	11			0	18																	2	0	1	0
KALT-18-13:35PM	17/2/2014	HH		5.64	16	66	0.1	0.49	0	0.0178	0.356	5.64	16	66	0.1	0.48	0	0.0173	0.366	0	4	0	2	0	18	0	19	0	13	0	21															2	0	1	0
KDY-19-11:30AM	19/2/2014	HH		6.9	4	6	0.1	1.76	0.2	0.0164	0.444									0	4			1	89			0	53																	2	1	1	1
KDY-20-11:45AM	19/2/2014	HH		6.07	4	8	0.1	1.26	0.2	0.0193	0.454									0	4			45	115			46	141																	3	2	1	1
KDY-21-12:00	19/2/2014	HH		6.11	6	6	0.1	0.79	0.2	0.0173	0.502									0	4			108	258			115	291																	3	3	1	1
KDY-22-12:20PM	19/2/2014	HH		6.02	2	8	0.1	1.36	0.2	0.0178	0.415									0	2			8	258			4	44																	3	1	1	1
KDY-23-12:45	19/2/2014	HH		6.1	8	7	0.1	1.1	0.2	0.0169	0.551									0	3			0	9			4	200																	1	0	1	0
KDY-24-13:07PM	19/2/2014	HH		6.02	2	8	0.1	1.19	0.2	0.0164	0.502	6.02	2	8	0.1	1.17	0.2	0.0164	0.532	0	3	0	3	3	113	0	57	0	160	3	205															3	1	1	1
FBR-25-11:20AM	20/2/2014	HH		6.05	4	7	0.1	1.67	0	0.0135	0.512									0	3			25	243			76	244																	3	2	1	1
FBR-26-11:40AM	20/2/2014	HH		6.02	4	8	0.1	1.26	0	0.0164	0.493									0	4			38	156			51	193																	3	2	1	1
FBR-27-11:55AM	20/2/20145	HH		6.09	6	5	0.1	0.55	0	0.0154	0.434									0	2			0	24			0	42																	2	0	1	0
FBR-28-12:20PM	20/2/2014	HH		6.7	2	6	0.1	0.59	0	0.0145	0.434									0	3			0	132			0	172																	3	0	1	0
FBR-29-12:40PM	20/2/2014	HH		6.4	8	8	0.1	0.76	0	0.0154	0.473									0	2			0	79			1	54																	2	0	1	0
FBR-30-13:00PM	20/2/2014	HH		6.04	2	7	0.1	0.56	0	0.0149	0.502	6.04	2	7	0.1	0.6	0	0.0149	0.502	0	4	0	4	0	79	0	93	0	30	0	116															2	0	1	0
RRL-31-11:30AM	24/2/2014	HH		5.2	8	51	0.1	0.17	0	0.0202	0.6									0	3			0	29			59	96																	2	0	1	0
RRL-32-11:45AM	24/2/2014	HH		5.09	10	45	0.1	0.77	0	0.0188	0.434									0	5			23	74			0	134																	2	2	1	1
RRL-33-11:55AM	24/2/2014	HH		5.58	14	51	0.1	0.55	0	0.0145	0.424									0	2			0	156			0	55																	3	0	1	0
RRL-34-12:25PM	24/2/2014	HH		6.1	10	7	0.1	0.77	0	0.0154	0.454									0	3			0	18			0	9																	2	0	1	0
RRl-35-12:40PM	24/2/2014	HH		5.68	20	6	0.1	0.47	0	0.0169	0.463									0	4			39	73			0	14																	2	2	1	1
RRl--36-13:05PM	24/2/2014	HH		5.77	12	5	0.1	0.89	0	0.0154	0.512									0	3			0	11			176	225																	2	0	1	0
ABD-37-13:30PM	24/2/2014	HH		5.91	12	6	0.1	1.12	0	0.0188	0.551									0	5			0	14			0	51																	2	0	1	0
ABD-38-13:55PM	24/2/2014	HH		5.66	20	5	0.1	0.9	0	0.0173	0.512	5.66	20	5	0.1	0.84	0	0.0178	0.502	0	4	0	4	0	57	0	81	0	44	0	60															2	0	1	0
ABD-39-10:55AM	25/2/2014	HH		5.5	6	8	0.1	2.54	0	0.0246	0.502									0	4			0	30			5	41																	2	0	1	0
ABD-40-11:15Am	25/2/2014	HH		5.61	12	7	0.1	1.14	0	0.0236	0.532									0	2			1	102			2	84																	3	1	1	1
ABD-41-11:40AM	25/2/2014	HH		5.74	10	9	0.1	0.57	0	0.0255	0.522									0	3			0	12			84	118																	2	0	1	0
ABD-42-12:00Noon	25/2/2014	HH		5.74	20	5	0.1	0.97	0	0.0246	0.502									0	4			0	171			0	147																	3	0	1	0
MRT-43-12:25PM	25/2/2014	HH		6.04	8	6	0.1	0.88	0	0.025	0.454									0	3			43	58			0	14																	2	2	1	1
MRT-44-12:50PM	25/2/2014	HH		5.69	10	7	0.1	0.9	0	0.0212	0.366									0	3			7	52			7	31																	2	1	1	1
MRT-45-13:15PM	25/2/2014	HH		5.93	6	6	0.1	1.23	0	0.0241	0.376									0	2			35	105			31	105																	3	2	1	1
MRT-46-13:35PM	25/2/2014	HH		5.72	10	7	0.1	2.24	0	0.0236	0.385									0	4			11	100			15	122																	2	2	1	1
MRT-47-14:PM	25/2/2014	HH		5.8	6	7	0.1	1.05	0	0.0222	0.444									0	3			0	67			0	62																	2	0	1	0
MRT-48-14:15PM	25/2/2014	HH		5.79	6	8	0.1	1.12	0	0.0226	0.454	5.79	6	8	0.1	1.44	0	0.0236	0.346	0	2	0	2	19	93	38	85	0	0	0	15															2	2	1	1
KTR-49-10:20AM	26/2/2014	HH		6.02	8	7	0.1	0.63	0	0.0236	0.444									0	4			0	5			37	46																	1	0	1	0
KTR-50-10:35AM	26/2/2014	HH		5.94	8	7	0.1	1.59	0	0.025	0.473									0	3			0	42			0	12																	2	0	1	0
KTR-51-11:00AM	26/2/2014	HH		6	6	6	0.1	1.65	0	0.0246	0.454									0	4			0	6			0	16																	1	0	1	0
KTR-52-11:20AM	26/2/2014	HH		5.97	6	7	0.1	0.8	0	0.0231	0.463									0	4			7	156			5	122																	3	1	1	1
KTR-53-11:45AM	26/2/2014	HH		6.02	6	7	0.1	0.75	0	0.0226	0.463									0	3			0	50			0	65																	2	0	1	0
KTR-54-12:05PM	26/2/2014	HH		5.92	14	7	0.1	0.9	0	0.025	0.463									0	5			0	52			10	51																	2	0	1	0
DZK-55-12:25PM	26/2/2014	HH		5.23	6	34	0.1	0.82	0	0.0241	0.571									0	4			89	122			0	47																	3	2	1	1
DZK-56-12:50PM	26/2/2014	HH		5.77	22	10	0.1	2.09	0	0.025	0.58									0	4			0	8			5	24																	1	0	1	0
DZK-57-13:10PM	26/2/2014	HH		5.45	26	32	0.1	0.84	0	0.0255	0.512									0	3			2	19			55	100																	2	1	1	1
DZK-58-13:30PM	26/2/2014	HH		5.23	30	91	0.1	0.59	0	0.026	0.483									0	4			34	87			10	56																	2	2	1	1
DZK-59-13:55PM	26/2/2014	HH		5.01	10	92	0.1	0.61	0	0.026	0.493									0	4			0	420			0	144																	3	0	1	0
DZK-60-14:15PM	26/2/2014	HH		5.25	10	33	0.1	0.56	0	0.0265	0.395	5.25	10	33	0.1	0.57	0	0.0265	0.385	0	3	0	3	1	42	0	6	0	41	0	51															2	1	1	1

## Sheet: HH Survey Data
HH_NUM	date	Q1_samplesource	Q1_otherspecify	Q2_howtakeout	Q2_otherspecify	Q3_storecover	Q4_storelocate	Q4_2locatespecify	Q4_5otherspecify	Q5_storedsource	Q5_otherspecify	Q6_mainsource	Q7_mainhome	Q7_otherspecify	Q8_althome_A	Q8_althome_B	Q8_althome_C	Q8_althome_D	Q8_otherspecify	Q9_mainoutside	Q9_otherspecify	Q10_treat	Q11_treattype_0	Q11_treattype_1	Q11_treattype_2	Q11_treattype_3	Q11_treattype_4	Q11_otherspecify	Q12_drinkPW	Q13_reasonnodrink	Q13_otherspecify	Q14_reasonPW	Q14_specifyother	Q15_wherepurchase	Q15_otherspecify	Q16_bottle_500	Q16_bottle_1	Q16_bottle_1.5	Q17_sachet_300	Q17_sachet_500	Q18_opensachet	Q18_otherspecify	Q19_washsachet	Q20_householdn	Q21_numage5under	Q22_Pwkids	Q23_education	Q24_houseown	Q24_otherspecify
1	2014-12-02	0		0		1	3			6		1			13					13		0							1			3		2		0	0	0	6	0	0		1	16	2	1	0	1
2	2014-12-02	0		1		1	2	Dining Room		6		1			13					13		1		1					1			1		2		0	0	0	8	0	0		0	6	0	0	4	0
3	2014-12-02	0		0		1	0			6		1			13					13		1		1					1			1		0		0	0	0	5	0	0		1	6	1	1	4	0
4	2014-12-02	1										1			13					13		1		1					1			1		1		0	0	0	4	0	0		0	7	1	1	2	0
5	2014-12-02	0		0		1	2	Pantry		9		1			6					33		0							0	1		0				0	0	0	0	0	33		33	8	3	0	0	1
6	2014-12-02	0		0		1	2	Parlour		9		1			6					13		1		1					1			1		1		0	0	0	5	0	0		1	4	0	0	2	0
7	13/2/2014	0		0		1	0			6		1			13					13		1		1					1			3		0		0	0	0	6	0	0		0	11	0	0	3	0
8	13/2/2014	0		0		1	2	Parlour		8		1			13					8		0							1			1		2		0	0	0	5	0	0		1	20	1	1	1	0
9	13/2/2014	0		0		1	2	Bedroom		9		1			13					13		0							1			3		0		0	0	0	10	0	0		1	5	0	0	0	1
10	13/2/2014	0		0		1	2	Bedroom		6		1			0					0		0							0	1				0		0	0	0	0	0	0			12	2	0	2	0
11	13/2/2014	0		0		1	2	Bedroom		6		1			8					13		0							1			2		2		0	0	0	6	0	0		0	9	4	1	0	0
12	13/2/2014	0		3		1	0			0		1			13					13		0							1			3		2		0	0	0	4	0	0		0	5			0	1
13	17/2/2014	0		1		1	2	Parlour		6		1			13					13		1		1					1			3		1		0	0	0	6	0	0		1	20	3	1	0	0
14	17/2/14	0		0		1	2	Bedroom		8		1			13					13		1		1					1			3		1		0	0	0	5	0	0		0	9	3	1	0	0
15	17/2/2014	0		0		1	2	Shop room		6		1			13					13		0							1			1		1		0	0	0	5	0	0		0	9	0	33	0	1
16	17/2/2014	0		0		1	2	Bedroom		6		1			13					13		0							1			1		1		0	0	0	0	0	0		1	7	1	1	2	1
17	17/2/2014	0		3		1	2	Bedroom		6		1			13					13		0							1			3		0		0	0	0	5	0	0		1	10	2	1	3	0
18	17/2/2014	0		3		1	2	Bedroom		6		1			13					13		0							1			3		2		0	0	0	4	0	0		1	6	0	33	0	1
19	19/2/2014	0		3		1	2	Parlour		0		1			13					13		0							1			3		0		0	0	0	4	0	0		1	5	0	33	2	1
20	19/2/2014	0		3		1	2	Bedroom		0		1			13					13		0							1			3		1		0	0	0	4	0	0		1	9	0	33	2	0
21	19/2/2014	0		3		1	3			0		1			13					13		0							1			1		1		0	0	0	3	0	0		1	3	0	33	1	1
22	19/2/2014	0		3		1	2	Bedroom		0		1			13					13		1		1					1			1		1		0	0	0	5	0	0		1	30	3	1	5	0
23	19/2/2014	0		3		1	2	Bedroom		0		1			13					13		0							1			1		1		0	0	0	10	0	0		1	7	1	1	5	0
24	19/2/2014	0		0		1	2	Parlour		0		1			13					13		0							1			1		1		0	0	0	7	0	0		1	15	4	1	2	0
25	20/2/2014	0		0		1	2	Parlour		0		1			13					13		0							1			3		0		0	0	0	5	0	0		0	6	1	1	4	0
26	20/2/2014	0		3		1	5	Corridor		0		1			13					13		1			2				1			1		3	Factory	0	0	0	10	0	0		0	7	1	1	4	1
27	20/2/20145	0		1		1	2	Bedroom		0		1			13					13		0							1			1		0		0	0	0	6	0	0		1	6	0	33	1	1
28	20/2/2014	0		3		1	2	Parlour		0		1			13					13		0							1			1		0		0	0	0	11	0	0		1	7	0	33	2	1
29	20/2/2014	0		3		1	2	Parlour		0		1			13					13		1			2				1			1		0		0	0	0	6	0	0		1	4	0	33	1	1
30	20/2/2014	0		3		1	2	Parlour		0		1			13					13		0							1			1		2		0	0	0	12	0	0		1	5	1	1	2	0
31	24/2/2014	0		0		1	2	Store		8		1			13					13		0							1			1		1		0	0	0	5	0	0		0	5	2	1	2	1
32	24/2/2014	3										1			13					13		0							1			3		1		0	0	0	6	0	1		1	9	1	1	2	0
33	24/2/2014	0		1		1	2	Parlour		0		1			13					13		0							1			1		1		0	0	0	10	0	0		1	9	1	33	0	0
34	24/2/2014	0		3		1	2	Bedroom		0		1			13					13		0							1			3		0		0	0	0	3	0	0		1	6	0	33	1	1
35	24/2/2014	0		3		1	2	Parlour		0		1			13					13		0							1			3		1		0	0	0	5	0	0		1	5	0	33	2	1
36	24/2/2014	0		3		1	2	Parlour		0		1			13					13		0							1			3		1		0	0	0	4	0	0		0	7	2	1	1	1
37	24/2/2014	0		3		1	0			0		1			13					0		1		1					1			1		0		0	0	0	5	0	0		1	6	0	33	1	1
38	24/2/2014	3		0		1	5	Refrigerator		0		1			13					13		0							1			1		0		0	0	0	4	0	0		1	3	1	1	2	1
39	25/2/2014	0		0		1	0			0		1			13					13		0							1			1		1		0	0	0	5	0	0		0	6	0	33	2	2	Govt.Quarters
40	25/2/2014	0		3		1	2	Parlour		0		1			9					13		0							1			3		1		0	0	0	6	0	0		1	20	2	1	0	1
41	25/2/2014	3		5	From a bottle	1	5	Refrigerator		0		1			13					13		0							1			1		1		0	0	0	5	0	0		0	9	2	1	2	0
42	25/2/2014	3		5	From a bottle	1	5	Refrigerator		0		1			13					13		0							1			3		1		0	0	0	5	0	0		1	5	0	33	2	0
43	25/2/2014	0		3		1	2	Parlour		0		1			13					13		0							1			6	manufacturer	3	Factory	0	0	0	10	0	0		1	13	2	1	0	1
44	25/2/2014	0		3		1	2	Bedroom		0		1			13					13		0							1			1		0		0	0	0	4	0	0		1	6	1	1	0	1
45	25/2/2014	0		3		1	2	Bedroom		0		1			13					13		0							1			3		0		0	0	0	5	0	0		1	6	0	33	1	1
46	25/2/2014	0		3		1	2	Parlour		0		1			13					13		0							3			0		0		0	0	0	5	0	0		0	5	0	33	2	1
47	25/2/2014	0		0		1	2	Parlour		0		1			13					13		0							1			3		3	Factory	0	0	0	7	0	0		0	7	2	1	0	1
48	25/2/2014	0		3		1	2	Parlour		0		1			13					13		0							1			3		0		0	0	0	6	0	0		1	3	0	33	0	0
49	26/2/2014	0		3		1	2	Parlour		0		1			13					13		0							1			3		2		0	0	0	3	0	0		0	9	2	1	0	0
50	26/2/2014	0		3		1	2	Bedroom		0		1			13					13		0							1			1		1		0	0	0	5	0	0		1	4	2	1	0	0
51	26/2/2014	0		3		1	2	Parlour		0		1			13					13		0							1			1		1		0	0	0	3	0	0		1	6	0	33	0	1
52	26/2/2014	0		3		1	2	Bedroom		0		1			13					13		1			2				1			3		0		0	0	0	6	0	0		1	4	0	33	0	0
53	26/2/2014	0		3		1	2	Parlour		0		1			13					13		0							1			3		1		0	0	0	8	0	0		1	6	0	33	0	1
54	26/2/2014	0		3		1	2	Bedroom		0		1			13					13		1			2				1			1		0		0	0	0	6	0	0		1	2	0	33	1	1
55	26/2/2014	0		3		1	2	Bedroom		9		1			13					13		0							1			3		0		0	0	0	4	0	0		0	6	1	1	0	0
56	26/2/2014	0		3		1	2	Bedroom		6		1			8					13		0							1			3		0		0	0	0	6	0	0		0	5	1	1	1	1
57	26/2/2014	0		3		1	2	Bedroom		8		1			6					13		0							1			6	When not at home	0		0	0	0	4	0	0		0	5	1	1	1	1
58	26/2/2014	0		0		1	2	Bedroom		8		1			6					13		0							1			1		1		0	0	0	4	0	0		1	3	1	1	7	1
59	26/2/2014	0		0		1	2	Bedroom		8		1			0					13		0							1			3		0		0	0	0	4	0	0		1	15	2	1	0	0
60	26/2/2014	0		0		1	2	Parlour		0		1			13					13		0							1			3		1		0	0	0	4	0	0		0	5	0	33	0	1
[truncated: 38 more columns]

## Sheet: Producer Survey Data
PlantID	region	q7_svydate	q9_reg	q11_NRA	q12_license	q13_authority	q13_authority_other	q14_licensefee	q14_licensefee_freq	q15_lic_inspec	q15_lic_wqtest	q15_lic_cert	q15_lic_other	q15_lic_other_specify	q16_startdate	q17_packagetype	q18_volsachet1	q18_volsachet2	q18_volsachet3	q18_volbot1	q18_volbot2	q18_volbot3	q19_contype	q19_contype_other	q20_labelmandate	q20_labelusedate	q20_labelname	q20_labelloc	q20_labeltreat	q20_labelcert	q20_labelother	q21_source	q21_source_surfacetype	q22_raw	q22_raw_vol	q22_raw_stortype	q23_store	q23_store_disinf	q23_store_dismet	q24_sapprove	q24_sapprove_agen	q24_sapprove_doc	q25_rawtrans	q25_rawtrans_other	q26_wqsource	q26_wqsource_freq	q26_wqsource_copy	q27_treatment	q28_rapidsand
FR001cent	Frcent	2013-06-27	Yes	Yes	Yes	Freetown City Council		200000	Yearly	Yes	Yes	Yes			2011-01-01	Sachet	250						Polyethylene		Yes	Yes	Yes	Yes	Yes	No	No	Guma Valley Water Company		Yes	7000	Milla Pastic Tank	Yes		.	Yes	SALWACO	Yes	piping system from source to production site		Not sure		No	No	Yes
FR002cent	Frcent	2013-06-26	Yes	No	Yes	Ministry of Health and Sanitation (EHD)			Not sure	Yes	Yes	No			2010-01-01	Sachet	250	500					Polyethylene		Yes	No	Yes	Yes	No	No	No	Guma Valley Water Company		Yes	3000	Milla Pastic Tank	Yes	52	Manual Cleaning	Yes	Guma	No	piping system from source to production site		Yes		No	No
FR003cent	Frcent	2013-06-28	Yes	Yes	Yes	Freetown City Council		500000	Yearly	Yes	Yes	Yes			2007	Sachet	500						Polyethylene		Yes	Yes	Yes	No	No	No	No	Guma Valley Water Company		Yes	3000	Plastic Tank	Yes	4	Manual Cleaning	Yes	Guma	Yes	piping system from source to production site		No		No	No
FR004cent	Frcent	2013-06-26	Yes	Yes	Yes	Ministry of Health and Sanitation (EHD)		250000	Yearly	Yes	No	No			2011-09-01	Sachet	300	500					Polyethylene		Yes	Yes	Yes	Yes	No	No	No	Guma Valley Water Company		Yes	3000	Milla Pastic Tank	Yes	12	Manual Cleaning	Yes	Guma	Yes	piping system from source to production site		Yes		No	No
FR007cent	Frcent	2013-06-27	Yes	Yes	Yes	Freetown City Council		250000	Yearly	Yes	Yes	Yes			2013-02-01	Sachet	500						Polyethylene		Yes	Yes	Yes	Yes	Yes	Yes	No	Guma Valley Water Company		Yes	4000	Plastic Tank	Yes	26	Manual Cleaning	Yes	Guma	Yes	piping system from source to production site		Yes	1	Yes	No	Yes
FR008east	Freast	2013-07-01	Yes	Yes	Yes	Ministry of Health and Sanitation (EHD)			Not sure	Yes	Yes	Yes			2011-04-01	Sachet	500						Polyethylene		No	Yes	Yes	No	No	No	Yes	Guma Valley Water Company		Yes	30000	Milla Pastic Tank	Yes	52	Manual Cleaning	Yes	Guma	No	piping system from source to production site		No		No	Yes
FR012east	Freast	2013-04-01	Yes	Yes	Yes	Freetown City Council		500000	Yearly	Yes	Yes	Yes			2005-01-01	Sachet	500			2			Polyethylene		Yes	Yes	Yes	Yes	Yes	No	No	Guma Valley Water Company		Yes	11000	Plastic Tank	Yes	26	Manual Cleaning	Yes	Guma	Yes	piping system from source to production site		Yes	360	No	Yes	Yes
FR015east	Freast	2013-06-27		Not sure	Not sure	Not applicable									2011-10-01	Sachet	300	500					Polyethylene		Yes	Yes	Yes	Yes	Yes	Yes	No	Guma Valley Water Company		Yes	6000		Yes	156	Scrubing & Washing	Not sure	.	No	piping system from source to production site		Not sure		No	Yes
FR017east	Freast	2013-06-29	Yes	Yes	Yes	Ministry of Health and Sanitation (EHD)		250000	Not sure	Yes	Yes	No			2012-04-01	Sachet	500						Polyethylene		Yes	Yes	Yes	Yes	Yes	Yes	Yes	Guma Valley Water Company		Yes	3000	Milla Pastic Tank	Yes	52	Manual Cleaning	Yes	Guma	Yes	piping system from source to production site		Yes	2	Yes	Yes
FR018east	Freast	2013-06-28	Yes	Yes	Yes	Ministry of Health and Sanitation (EHD)		450000	Not sure	Yes	Yes	No			2008	Sachet	500						Polyethylene		Yes	Yes	Yes	Yes	No	No	No	Guma Valley Water Company		No			Yes	4	Manual Cleaning	Yes	WSD	Yes	piping system from source to production site		Yes	1	Yes	Yes
FR019east	Freast	2013-06-28	Yes	No	Yes	Freetown City Council		500000	Yearly	Yes	No	Yes			2011-04-01	Sachet	500						Polyethylene		Yes	Yes	Yes	Yes	No	No	No	Guma Valley Water Company		Yes	22000	Milla Pastic Tank	Yes	12	Chlorine and Manual	Yes	Guma	Yes	piping system from source to production site		Yes	365	No	No	Yes
FR021east	Freast	2013-06-27	Yes	Yes	Yes	Ministry of Health and Sanitation (EHD)			Yearly	Yes	No	Yes			2011	Sachet	500						Polyethylene		Yes	Yes	Yes	Yes	No	Yes	No	Guma Valley Water Company		Yes	6000	Milla Pastic Tank	Yes	52	Manual Cleaning	Yes	Guma	No	piping system from source to production site		Not sure		No	Yes	Yes
FR022east	Freast	2013-07-01	Not applicable	Not applicable	Not applicable	Not applicable	Not applicable			Not applicable						Both	5000			5000	2		Polyethylene		Yes	Yes	Yes	Yes	No	No	No	Guma Valley Water Company		Yes	6000	Milla Pastic Tank	Yes	104	Scrubing & Washing	Not sure	.	Not applicable	piping system from source to production site		Not sure		No	Yes
FR023east	Freast	2013-06-29	Not sure	Not sure	Yes	Ministry of Health and Sanitation (EHD)		250000	Yearly	Yes	Yes	Yes			28/08/12	Bottled	5000						Polyethylene		Yes	Yes	Yes	Yes	No	No	No	Guma Valley Water Company		Yes	6000	Milla Pastic Tank	Yes	102	Manual Cleaning	Yes	MOHS	No	piping system from source to production site		No		No	Yes
FR024east	Freast	2013-07-01	Yes	Not applicable	Yes	Ministry of Health and Sanitation (EHD)		250000	Not sure	Yes	Yes	Yes			2010	Sachet	5000						Polyethylene		Yes	Yes	Yes	Yes	No	No	No	Guma Valley Water Company		Yes	18000	Milla Pastic Tank	Yes	24	Scrubing & Washing	Yes	MOHS	No	piping system from source to production site		Not sure		No	Yes
FR026east	Freast	2013-07-02	Yes	Yes	Not sure	Not applicable			Not sure				Yes	Application for inspection before approval was writen to the environmental health division MOHS	2011-12-01	Sachet	5000						Polyethylene		Yes	Yes	Yes	Yes	No	Yes	Yes	Surface water	Hastings community, gravity water system	Yes	10000	Milla Pastic Tank	Yes	156	Manual Cleaning	Yes	SALWACO/MWR	No	piping system from source to production site		No		No	Yes
FR029east	Freast	2013-06-27	Not sure	Not sure	Yes	Ministry of Health and Sanitation (EHD)		500000	Not sure	Yes	Yes	Yes			2011-03-01	Sachet	5000						Polyethylene		Yes	Yes	Yes	No	No	No	Yes	Guma Valley Water Company		Yes	6000	Milla Pastic Tank	Yes	156	Manual Cleaning	Yes	Guma	No	piping system from source to production site		No		No	Yes
FR035wr	Frwr	2013-07-02	Yes	Not sure	Yes	Ministry of Health and Sanitation (EHD)		250000	Yearly	Yes	Yes	Yes			2012-03-01	Sachet	500						Polyethylene		Yes	Yes	Yes	Yes	No	No	No	Guma Valley Water Company		Yes	1000	Milla Pastic Tank	Yes	36	.	Yes	MOHS	No	piping system from source to production site		Yes		No	Yes
FR036wr	Frwr	2013-07-03	Yes	Yes	Yes	Ministry of Health and Sanitation (EHD)			Yearly	Yes	No	No			2010-11-01	Sachet	500						Polyethylene		Yes	No	No	Yes	No	No	No	Guma Valley Water Company		Yes	3000	Milla Pastic Tank	Yes	52	Manual Cleaning	Yes	Guma	No	piping system from source to production site		No		No	Yes
FR038wr	Frwr	2013-07-02	Not sure	Not sure	No	Not applicable									2011	Sachet	500						Polyethylene		Yes	Yes	Yes	No	No	No	No	Guma Valley Water Company		Yes	3000	Milla Pastic Tank	Yes	52	Manual Cleaning	No	.	No	piping system from source to production site		No		No	Yes
FR042west	Frwest	2013-07-01	Yes	No	Yes	Ministry of Health and Sanitation (EHD)		350000	Yearly	Yes	No	No			2011-01-01	Sachet	500						Polyethylene		Yes	Yes	Yes	Yes	No	No	No	Guma Valley Water Company		Yes	2000		Yes	2	Manual Cleaning	Yes	Guma	No	Closed tanks or bulk containers		No		No	Yes	Yes
FR043west	Frwest	2013-06-29	Yes	Yes	Yes	Freetown City Council			Yearly	Yes	Yes	Yes			2009	Sachet	250			20			PET		Yes	Yes	Yes	Yes	Yes	No	No	Guma Valley Water Company		Yes	1200	Plastic Tank	Yes	48	Manual Cleaning	Yes	Guma	Yes	piping system from source to production site		Yes	2	No	Yes	Yes
FR044west	Frwest	2013-07-02	Yes	Yes	Yes	Ministry of Health and Sanitation (EHD)		250	Yearly	Yes	Yes	No			2010-03-01	Sachet	500						Polyethylene		Yes	No	Yes	No	No	No	No	Guma Valley Water Company		Yes	1200	AHM	Yes	52	Scrubing & Washing	Yes	MOHS	Yes	piping system from source to production site		No		No	Yes
FR045west	Frwest	2013-06-28	Yes	Yes	Yes	Ministry of Health and Sanitation (EHD)			Not sure	No	No	No			2001-08-01	Bottled				18			Polyethylene		No	Yes	Yes	No	No	No	No	Guma Valley Water Company		Yes	5000	Milla Pastic Tank	Yes	12	Disinfection	No	.	Yes	piping system from source to production site		No		No	Yes
FR047west	Frwest	2013-06-26	Yes	No	Yes	Ministry of Health and Sanitation (EHD)		250000	Yearly	Yes	No	No			2011-05-01	Sachet	500						Polyethylene		Yes	Yes	No	No	No	No	No	Guma Valley Water Company		Yes	2000	Milla Pastic Tank	Yes		Manual Cleaning	Yes	MOHS	No	piping system from source to production site		Yes		No	No
FR049west	Frwest	2013-06-27	Yes	No	Yes	Ministry of Health and Sanitation (EHD)		250000	Yearly	Yes	Yes	Yes			2010-03-01	Sachet	500						Polyethylene		Yes	Yes	Yes	No	No	No	No	Guma Valley Water Company		Yes	10000	Shankerdas	Yes	12	Scrubing & Washing	Yes	MOHS	No	piping system from source to production site		No		No	Yes
FR051west	Frwest	2013-06-28	Yes	Yes	Yes	Ministry of Health and Sanitation (EHD)			Not sure	Yes	No	Yes			2013-03-01	Sachet	500						Polyethylene		Yes	Yes	Yes	No	No	No	No	Guma Valley Water Company		Yes	5000	AHM	Yes	4	Scrubing & Washing	Yes	Standard Bureau	No	piping system from source to production site		No		No	Yes
FR052west	Frwest	2013-07-01	Yes	Not sure	Yes	Ministry of Health and Sanitation (EHD)			Not sure	Yes	Yes	No			2011-01-01	Sachet	20	500					Polyethylene		Yes	Yes	Yes	Yes	No	No	No	Guma Valley Water Company		Yes	3000	Milla Pastic Tank	Yes	50	.	Yes	Guma	Yes	piping system from source to production site		Yes	72	No	Yes	Yes
FR055west	Frwest	2013-06-29	Yes	Yes	Yes	Freetown City Council			Not sure	Yes	Yes	No			2012-06-01	Sachet	200						Polyethylene		Yes	No	Yes	Yes	No	No	No	Guma Valley Water Company		Yes	5000	Plastic Tank	Yes	50	Manual Cleaning	Yes	Guma	Yes	Closed tanks or bulk containers		No		No	Yes	Yes
FR059west	Frwest	2013-06-26	Yes	Yes	No	Not applicable				Yes		Yes			2009	Sachet	500						Polyethylene		Yes	Yes	Yes	Yes	Yes	No	No	Guma Valley Water Company		Yes	4500	Plastic Tank	Yes	156	Manual Cleaning	Yes	Guma	Yes	piping system from source to production site		Not sure		No	Yes
FR065west	Frwest	2013-06-28	Yes	Yes	Yes	Ministry of Health and Sanitation (EHD)		250000	Yearly	Yes	Yes	Yes			2013	Sachet	250	500					Polyethylene		Yes	Yes	Yes	Yes	No	No	No	Guma Valley Water Company		Yes	5000	Milla Pastic Tank	Yes	12	Scrubing & Washing	Yes	MOHS	No	piping system from source to production site		No		No	Yes
FR067west	Frwest	2013-06-28	Yes	No	Yes	Ministry of Health and Sanitation (EHD)		300000	Yearly	Yes	No	No			2012-05-09	Sachet	250	500					Polyethylene		Yes	Yes	Yes	Yes	No	No	No	Guma Valley Water Company		Yes	9000	Milla Pastic Tank	Yes	52	.	Yes	MOHS	No	piping system from source to production site		No		No	Yes
FR070west	Frwest	2013-06-28	No	No	Yes	Ministry of Health and Sanitation (EHD)		100000	Yearly	Yes	Yes	No			2012-05-01	Sachet	500						Polyethylene		Yes	No	Yes	Yes	No	No	No	Guma Valley Water Company		Yes	3000		Yes	50	Manual Cleaning	Yes	Guma	Yes	piping system from source to production site		No		No	No
FR084east	Freast	2013-06-28	Yes	Yes	No	Not applicable									2013-04-01	Sachet	300						Polyethylene		Yes	Yes	Yes	Yes	No	No	No	Guma Valley Water Company		Yes	3000		Yes	50	Manual Cleaning	Yes	Guma	Yes	piping system from source to production site		Yes	365	No	Yes
FR085west	Frwest	2013-07-02	Yes	Not sure	Yes	Ministry of Health and Sanitation (EHD)		250000	Monthly	Yes	No	No			2013-03-01	Sachet	500						Polyethylene		Yes	No	Yes	Yes	No	No	No	Guma Valley Water Company		Yes	2000	Plastic Tank	Yes	50	Manual Cleaning	Yes	Guma	Yes	piping system from source to production site		No		No	Yes
FRL078/9east	Freast	2013-06-28	Yes	Yes	Yes	Ministry of Health and Sanitation (EHD)			Not sure	Yes	Yes	Yes				Both	250			250	500	20	Polyethylene		Yes	Yes	Yes	Yes	No	Yes	Yes	Guma Valley Water Company		Yes	300000	PolYester Lacquar Lined Metal Tank	Yes	2	Sprinders built in solium hydroxide 15ph. Spray for 6 her, rinse, spray with citic acid (p.3-Bph), then spray with raw water until PH level balance	Yes	Guma	No	piping system from source to production site		Yes	365	No	Yes	Yes
FRL080east	Freast	2013-06-01	Not sure	Yes	Yes	Freetown City Council/Local Council			Yearly	Yes	Yes	Yes			2004-10-01	Both				1	2		PET		Yes	No	Yes	Yes	Yes	No	Yes	Spring Box (protected spring)		Yes	20000		Yes	365	clean H2O and UV-Light	Yes	SALWACO, MOHS, SLSB	Yes	Tanker Truck		Yes	4	Yes	Yes
FRL081east	Freast	2013-07-04		Not sure	Not sure	Ministry of Health and Sanitation (EHD)				Yes	Yes	Yes			2005-01-01	Both	500			0	1	1	Polyethylene		No	Yes	Yes	No	Yes	No	No	Guma Valley Water Company		Yes	90000	P.V.C	Yes	48	Chorination	Yes	MOHS/SLSB	No	piping system from source to production site		No		No	Yes
FRL082wr	Frwr	2013-06-26	Yes	Yes	Yes	Ministry of Health and Sanitation (EHD)			Not sure	Yes	Yes	Yes			1996-10-01	Both	550			500	2		Polyethylene		No	Yes	Yes	No	No	Yes	Yes	Spring Box (protected spring)		Yes	2000	steel	Yes	2	chlorination	Not sure	.	No	piping system from source to production site		No		No	Yes
FR040wr
FR046west
FR048west
FR050west
FR054west
FR056west
FR069west
FR086east
FR087east
FR091east
[truncated: 542 more columns]
