# Supplementary material for: Microbiological and Chemical Quality of Packaged Sachet Water and Household Stored Drinking Water in Freetown, Sierra Leone
Source: PLoS One. 2015 Jul 10;10(7):e0131772. doi: 10.1371/journal.pone.0131772 (PMC4498897; doi:10.1371/journal.pone.0131772)
Supplement: S4 File — This file contains a list of points of sale (POSs) visited in this study. POSs are listed by POS ID, and GPS coordinates for each POS are included. POS IDs beginning with “store” correspond to retail shops, while POS IDs beginning with “street” correspond to street vendors and hawkers. (XLSX) [file pone.0131772.s004.xlsx]

## Sheet: POS Data
POS ID	Lon	Lat	SampleType
Store-01	N08.43181	W013.15560	S
Store-02	N08.43451	W013.15739	S
Store-03	N08.44851	W013.16515	S
Store-04	N08.46447	W013.17449	S
Store-07	N08.48456	W013.21635	S
Store-08	N08.48546	W013.21930	S
Store-09	N08.48665	W013.22225	S
Store-10	N08.48716	W013.22365	S
Store-12	N08.48204	W013.22985	S
Store-13	N08.47792	W013.23333	S
Store-15	N08.48339	W013.24105	S
Store-16	N08.47985	W013.24267	S
Store-17	N08.48172	W013.24017	S
Store-18	N08.47820	W013.24081	S
Store-19	N08.47896	W013.24293	S
Store-20	N08.48615	W013.24442	S
Store-21	N08.48732	W013.24437	S
Store-22	N08.48431	W013.24702	S
Store-23	N08.48303	W013.25789	S
Store-24	N08.48781	W013.26985	S
Store-25	N08.45606	W013.27241	S
Street-01	N08.45586	W013.27243	S
Street-02	N08.45288	W013.26692	S
Street-03	N08.47068	W013.27631	S
Street-04	N08.48549	W013.26763	S
Street-05	N08.49420	W013.26338	S
Street-06	N08.48490	W013.26030	S
Street-07	N08.47738	W013.24798	S
Street-08	N08.48447	W013.24440	S
Street-09	N08.47447	W013.24356	S
Street-10	N08.48725	W013.22743	S
Street-11	N08.48875	W013.23129	S
Street-12	N08.49153	W013.23391	S
Street-13	N08.48505	W013.23764	S
Street-14	N08.48130	W013.23611	S
Street-15	N08.48352	W013.24006	S
Street-16	N08.47779	W013.23265	S
Street-17	N08.48433	W013.23000	S
Street-18	N08.48791	W013.2266	S
Street-19	N08.48912	W013.21146	S
Street-20	N08.48319	W013.21199	S
Street-21	N08.47963	W013.20569	S
Street-22	N08.47682	W013.19183	S
Street-23	N08.47098	W013.18186	S
Street-24	N08.44352	W013.16127	S
Street-25	N08.43168	W013.15527	S
